# Supplementary material for: Conditional and unconditional components of aversively motivated freezing, flight and darting in mice
Source: eLife. 2022 May 26;11:e75663. doi: 10.7554/eLife.75663 (PMC9173745; doi:10.7554/eLife.75663)
Supplement: Source code 1. [file elife-75663-code1.zip]

Archive with 1 entries (1 files):
- 17-11-2021-RA-eLife-75663/Darting_Analysis.Rmd
